# Supplementary material for: Effect of Essential Oils on Postharvest Management of Anthracnose Associated with Colletotrichum gloeosporioides (Penz.) Penz & Sacc., in Mango
Source: Plants (Basel). 2025 Oct 23;14(21):3249. doi: 10.3390/plants14213249 (PMC12608393; doi:10.3390/plants14213249)
Supplement: Supplementary file 1 [file plants-14-03249-s001.zip]

Archive with 1 entries (1 files):
- plants-3818386-supplementary.pdf
